# Supplementary material for: Piloting an automated query and scoring system to facilitate APDS patient identification from health systems
Source: Front Immunol. 2025 Jan 21;15:1508780. doi: 10.3389/fimmu.2024.1508780 (PMC11790479; doi:10.3389/fimmu.2024.1508780)
Supplement: Supplementary file 2 [file DataSheet2.xlsx]

## Sheet: DateRange
SELECT a.DateDT
FROM SAM.GBLAnalytic.GlobalReferenceSummaryCalendar a
WHERE a.YearNBR >= 2015 and a.DateDT < cast(getdate() as date)

## Sheet: InScopePatients
SELECT pe.PatientID
FROM
Epic.Encounter.PatientEncounter pe
join SAM.GBLAnalytic.GlobalPatientSummaryDemographics dem on pe.PatientID = dem.PatientID
join SAM.TCH.KLVPharmingSearchEventDateRange dr on pe.ContactDTS = dr.DateDT
#NAME?
UNION
SELECT adt.PatientID
FROM Epic.Encounter.ADT adt
join SAM.GBLAnalytic.GlobalPatientSummaryDemographics dem on adt.PatientID = dem.PatientID
join SAM.TCH.KLVPharmingSearchEventDateRange dr on cast(adt.EffectiveDTS as date) = dr.DateDT

## Sheet: E1 Bronchiectasis
SELECT
dxe.DiagnosisID
,dxe.ICD10CD
--,dxe.DiagnosisDSC
FROM Epic.Reference.DiagnosisExpanded dxe
WHERE
dxe.LineNBR = 1
and dxe.ICD10CD in ('J47.9','J47.1','J47.0')

## Sheet: E2 Bronchitis
SELECT
dxe.DiagnosisID
,dxe.ICD10CD
--,dxe.DiagnosisDSC
FROM Epic.Reference.DiagnosisExpanded dxe
WHERE
dxe.LineNBR = 1
and dxe.ICD10CD in ('J47.0','J44.0','J20.9','J20.2','J20.1','J20.0','J35.8','J03.01','J20.8','J41.8','J35.01')

## Sheet: E3 Enteropathy
SELECT
dxe.DiagnosisID
,dxe.ICD10CD
--,dxe.DiagnosisDSC
FROM Epic.Reference.DiagnosisExpanded dxe
WHERE
dxe.LineNBR = 1
and dxe.ICD10CD in ('K63.89','K63.9','K58.9','K58.0','K52.89','K90','K52.9')

## Sheet: E4 Herpes
SELECT
dxe.DiagnosisID
,dxe.ICD10CD
--,dxe.DiagnosisDSC
FROM Epic.Reference.DiagnosisExpanded dxe
WHERE
dxe.LineNBR = 1
and (dxe.ICD10CD in ('B27.0','B27.0','B27.09','B27.1','B27.19','B25.0','B02','B00.81','B25') or dxe.ICD10CD like ('B27.0%'))

## Sheet: E5 LABS
SELECT
dxe.DiagnosisID
,dxe.ICD10CD
--,dxe.DiagnosisDSC
FROM Epic.Reference.DiagnosisExpanded dxe
WHERE
dxe.LineNBR = 1
and dxe.ICD10CD in ('D80.5','D83.2','D80.3','D72.810')

## Sheet: E6 Lymphadenopathy
SELECT
dxe.DiagnosisID
,dxe.ICD10CD
--,dxe.DiagnosisDSC
FROM Epic.Reference.DiagnosisExpanded dxe
WHERE
dxe.LineNBR = 1
and dxe.ICD10CD in ('I88.1','I88.0','R59','R59.0','R59.1','R59.9','R16.0','D73.2','D89.82','J84.2')

## Sheet: E7 Lymphoma
SELECT
dxe.DiagnosisID
,dxe.ICD10CD
--,dxe.DiagnosisDSC
FROM Epic.Reference.DiagnosisExpanded dxe
WHERE
dxe.LineNBR = 1
and dxe.ICD10CD in ('C86.2','C88.4','C81','C82','C83','C84','C85','C86','C88','C90','C94','C95','C96')

## Sheet: E8 NodularMucosal
SELECT
dxe.DiagnosisID
,dxe.ICD10CD
--,dxe.DiagnosisDSC
FROM Epic.Reference.DiagnosisExpanded dxe
WHERE
dxe.LineNBR = 1
and dxe.ICD10CD in ('K63.89','K31.7','R59.9','D69.3','D59.10','D58.9','D46.A','D46.B')

[truncated: 15 more sheets: E9 Otitis, E10 Pneumonia, E11 Splenomegaly, R1 Bronchiectasis, R2 Bronchitis, R3 Enteropathy, R4 Herpes, R5 LABS, R6 Lymphadenopathy, R7 Lymphoma, R8 NodularMucosal, R9 Otitis, R10 Pneumonia, R11 Splenomegaly, S1 Summary]
