# Supplementary material for: Piloting an automated query and scoring system to facilitate APDS patient identification from health systems
Source: Front Immunol. 2025 Jan 21;15:1508780. doi: 10.3389/fimmu.2024.1508780 (PMC11790479; doi:10.3389/fimmu.2024.1508780)
Supplement: Supplementary file 4 [file DataSheet4.xlsx]

## Sheet: Sheet1
Supplemental Table 3. Complete network features with corresponding counts and conditional probabilities for each cohort.
Rank	Node Description (ICD Code(s))	Count PI Cohort(No.)	Conditional Probability PI Cohort (%)	Count Control Cohort (No.)	Conditional Probability Control Cohort (%)	Weight**
1	Systemic Lupus Erythematosus	39	2.2	0	0.0001	22000
2	Eosinophilia (D72.1)	35	1.98751	0	0.0001	19875.1
3	Auto-Immune Hemalytic Anemia (D59.1)	32	1.81715	0	0.0001	18171.5
4	Meningocaoccal Disease (A39.xx)*	N/A	0.0001	N/A	1e-07	1000
5	Lymphopenia (D72.810)	113	6.41681	3	0.176783	36.2977
6	Hypocalcemia (E83.51)	49	2.78251	3	0.176783	15.7397
7	Superficial Mycosis	16	0.9	1	0.06	15
8	Neutropenia (D70)	246	13.9693	18	1.0607	13.17
9	Opportunistic Infections (A02, A31,B39, B55, B40, B59)	26	1.47643	2	0.117855	12.5275
10	Polyarthritis (M00, M13)	13	0.738217	1	0.06	12.3036
11	Sepsis (A40, A41, O85, P36)	104	5.90574	9	0.530348	11.1356
12	Lymphoma (C81, C82, C83, C84, C85, C86, C88)	23	1.30608	2	0.117855	11.0821
13	Thrombocytopenia (D69.59, T45.IX5A)	75	4.25894	7	0.412493	10.3249
14	Septic Shock (A41.9, R65.21)	95	5.39466	9	0.530348	10.1719
15	Recurrent Fever (A68)	30	1.7	3	0.2	8.5
16	Herpes Infections (A60, B00, B02, B10, B27)	100	5.67859	15	0.883913	6.42438
17	Encephalitis (A83, A84, A85, A86, G04)	10	0.6	2	0.1	6
18	Fibrosis (K74)	6	0.340716	1	0.06	5.67859
19	Organomegaly (R16)	50	2.8	8	0.5	5.6
20	Mycobacterial Disease (A31.9)	10	0.567859	2	0.117855	4.81829
21	Aspergillus Infections (B44.0, B44.7, B44.9)	15	0.851789	3	0.176783	4.81829
22	Dysmorphic Features (Q18.9, Q82.4, R62.52, Z36.4)	165	9.36968	34	2	4.68484
23	Iron Deficiency Anemia (D50.8)	63	3.57751	13	0.766058	4.67003
24	Sensorineural Hearing Loss (H90)	130	7.38217	27	1.59104	4.63983
25	Bronchiesctasis (J47)	31	1.76036	7	0.412493	4.26762
26	Sinusitis (>4 episodes) (J01, J32)	89	5.05395	23	1.35533	3.72893
27	Ataxia(R27.0)	13	0.7	4	0.2	3.5
28	Fatigue (R53)	171	9.71039	50	2.94638	3.29571
29	Granulomatous Skin Disease (L92)	41	2.32822	14	0.824985	2.82214
30	Pneumonia (≥2 episodes) (J13, J14, J15, J16, J17, J18)	105	5.96252	41	2.41603	2.4679
31	Abscess (B43, G06, G07, J36, J85, K61, L02)	65	3.69108	26	1.53212	2.40914
32	Failure to Thrive (R62)	473	26.8597	194	11.4319	2.34953
33	Otorrhea, Chronic (H92.1)	91	5.16752	39	2.29817	2.24853
34	Pneumonia (≤2 episodes) (J13, J14, J15, J16, J17, J18)	134	7.6	66	3.9	1.94872
35	Warts (B07)	7	0.397501	4	0.23571	1.6864
36	Lymphadenopathy (R59.9)	64	3.6343	38	2.23925	1.623
* Denotes data learned from literature
** Ratio of PI/Control Conditional Probability
NOTE: APDS features of relevance which were not captured through this analysis are represented as a weight of 1 (e.g. bronchitis, enteropathy, labs, nodular lymphoid hyperplasia and otitis media.
